# Supplementary material for: Living shorelines achieve functional equivalence to natural fringe marshes across multiple ecological metrics
Source: PeerJ. 2021 Aug 13;9:e11815. doi: 10.7717/peerj.11815 (PMC8366526; doi:10.7717/peerj.11815)
Supplement: Supplemental Information 1 — The Z-score for each metric for each pair is provided, along with the pair-level overall score. The overall score does not include column “Mussels2” as this was the score for mussels only in the low marsh. [file peerj-09-11815-s001.csv]

Pair	Mussels	Mussels2	Oysters	Littoraria	Burrows	Spartina	OrganicMatter	Carbon	Nitrogen	Phosphorus	FishBio	Crabs	Shrimp	FishAbundance	JuvFishAbund	ForageFishAbund	FishDiversity	Herons	Terrapin	Overall
1	-0.246492950603347	-0.904598613642418	-0.929999741884901	1.88670947815242	0.544632403603581	-0.809794516397598	1.74659500418257	-0.357948300941223	0.353094343592686	1.27246800813028	0.530357369861356	-0.526753509897266	1.04035046123344	0.293670852401878	0.271075750410066	0.39144434599072	0.302744122566271	-0.583911066834112	0	0.2843774029299
2	-1.17556636110387	-1.22161997524435	0.643628573251426	-1.01430425626252	-0.251664042986617	-2.01848216520397	-2.93636150771108	-10.2275818639726	-9.08702219220507	-9.53735656710557	0.441909315511623	0.147988787834517	0.0126466146918973	0.805892404381097	0.93486380590138	0.689409445177685	-0.402523978503855	1.63926071331178	-0.939788366620975	-1.79147549254166
3	-1.02389439133148	-1.07206288381837	0.828109961997748	-0.744314601432409	-0.567957253965099	-1.34084766137264	-2.9434130258577	-2.35188347200129	-2.20179565740988	-2.24708869205747	1.36304326226146	0.988305378353729	0.845326350458396	0.539886197495337	-0.658575060291121	-0.289201419799114	0.965465403264597	-0.213351723973008	2.34947091655244	-0.374311281623181
4	-0.228719218441166	-1.55731290427069	-0.637670206669966	-0.331077720400609	0.263996098517459	-0.79069408103942	-1.50708457606437	-1.50294202376149	-1.43022397873219	-2.33862968588447	-2.34250824579013	-0.275957154645717	-2.00615245691465	-2.52812299024226	-0.495234544018389	-2.04339791060081	-1.21542541761651	0.139176071283965	0	-1.07194092444511
5	0.636592814334638	-0.0459888270793977	0.616294317516672	1.8528563496154	1.29879896261468	-0.453724323943877	0.0984691305552612	-0.267360518187138	-0.0402086956906146	4.44524506898329	1.78492972543199	2.49849443446392	3.17496589896579	2.80264139574836	1.131219958442	1.33938233311004	1.05590564959525	4.28386047267963	0	1.45462955860838
6	-0.485363006316094	-0.779049979686473	0.197066351097255	-2.15120050183414	-0.87250070868084	-0.75396620320185	-1.87951552887981	-1.95781640038288	-2.10209054461637	-1.75869932357523	1.49608766955274	0.538657544019238	1.01172917535178	1.93652518612833	1.92707055900489	1.78779059512179	0.579502238774386	-0.149346462909624	0	-0.148200657082036
7	0.792745339541045	0.499172311701391	0.917730351713282	-2.91216888977199	-0.0161496502744072	1.91202856351172	-2.08908511179022	-1.80359930379994	-1.79472205054405	-1.75725173166618	1.22768216131089	0.566253259483809	-0.0146434485906179	-1.21086025374398	0.304091386677958	-0.525820763271116	0.972130071339517	0.226803298617981	0.75183069329678	-0.245321189051215
8	-0.810365298625386	-0.976406951506863	-0.00511229856178948	0.263716315144388	-0.405817804854888	0.768911406103528	-3.3577745185043	-2.25838127967381	-3.26594096665494	-1.94557521504681	-0.311016123761129	-0.846539153810243	-0.0226307841855004	-0.283030604126448	-0.297140726411034	-0.334480429969682	0.183163424344856	-0.0556461818112717	0	-0.722021085206637
9	1.05384983202656	-0.954995008786185	0.90730432561434	-0.672282902578758	-0.0689073070584414	-0.934368983146957	-2.39235039978863	-6.52285332840604	-6.84460813390487	-2.91127191487571	1.07395298920443	-1.997983908881	-0.193027276876327	1.00231138754554	-0.354483673613163	0.00584245292523462	-2.10855467075869	0.00956650197509659	0.939788366620975	-1.11112611603411
10	-1.00081903044267	-1.45621857188231	0.874233411650683	1.57235968696443	-0.975603567151029	3.29284507491343	-0.27765693564343	-1.33065976611548	-1.0166932671957	-2.38812330501309	2.1693353947574	2.10376748482852	0.354105211373123	2.02377522198686	-0.382286314680862	0.27167406102341	-0.330978910835607	0.495958675446434	0.37591534664839	0.319021470577324
11	-0.820029362057626	-1.36708288016813	-0.378144813874712	1.0628140318991	0.588675133549169	-1.1709138397178	-2.93721677162351	-0.916702523193898	-1.28585896458156	0.912176138651945	0.517863771912984	-0.706125660416981	0.00732172429530895	-0.057457340687324	-0.955715786702155	-0.49952972510756	-0.331950969739385	1.02983740981637	0	-0.332925855489532
12	0.937347474324234	0.297476709472256	-0.0226007325142285	-0.00745284569015705	1.06886504425135	1.1292723403503	-2.46155681067812	-1.98911096088062	-2.75633562131125	-1.9108338527809	1.82902964401796	1.61380826221735	-0.662948854375246	0.200036667578091	-0.721131002693444	-0.0350547175514077	0.175914743130353	-0.969424291323477	-0.37591534664839	-0.273862439063933
13	-0.180758772120963	-0.831414247465467	0.646018012718602	-0.426652691774251	-0.370202558917886	-0.672828491685364	-3.30525416822153	-2.42398534540035	-2.37198253394692	-2.76337507284989	1.26292900055597	1.85946423909805	0.0592394056620451	0.698000286868233	0.121636554671183	0.368074534289781	-1.40296586686782	0.499845768208875	0.37591534664839	-0.447005709996517
