# Supplementary material for: Living shorelines achieve functional equivalence to natural fringe marshes across multiple ecological metrics
Source: PeerJ. 2021 Aug 13;9:e11815. doi: 10.7717/peerj.11815 (PMC8366526; doi:10.7717/peerj.11815)
Supplement: Supplemental Information 4 — The MasterList tab contains all of the raw data of the ecological metrics. The Metadata tab contains a detailed description of every column in the MasterList table. [file peerj-09-11815-s004.ods]

## Sheet: MasterList
Long	Lat	Site_Name	Abbr_	Type	code	Year_Bulit	Age	Length	SillHeight	SillHeightSD	Width	WidthSD	TidalAmplitude	Waterway	Agr_0200m	Agr_0500m	Agr_1000m	Bar_0200m	Bar_0500m	Bar_1000m	Dev_0200m	Dev_0500m	Dev_1000m	Man_0200m	Man_0500m	Man_1000m	Nat_0200m	Nat_0500m	Nat_1000m	Conn_0500m	Conn_1000m	Conn_1500m	Conn_2000m	Inundation	BayMouthDist	ConnDist	Mussels	MusselsSD	Oysters	OystersSD	Littoraria	LittorariaSD	Burrows	BurrowsSD	Spartina	SpartinaSD	FishBiomass	Crabs	Shrimp
-76.549229	37.312639	Cedar Bush	CEBU	LS	LS-01-CB	2011	7	55	15	6	2.37	0.31	0.78	Cedar Bush	0	0.27493	0.277247	0	0	0.000216712	0.0304465	0.0266682	0.030132	0.100135	0.117631	0.15252	0.850812	0.580771	0.539884	0.341678	0.592621	0.757807	0.747008	146.7	60	6.76	95.77778	168.0195	11.33333	17.31371	142.67	69.52	5.11	8.66	92.00	39.01	2465.2	778.4	222.2
-76.445065	37.331888	John's Point	JOPO	LS	LS-02-SE	2014	4	25	9	8	4.87	0.34	0.72	Severn River	0	0.188321	0.166404	0	0	0	0.0496929	0.0290609	0.0280834	0.308208	0.187117	0.136722	0.642099	0.595501	0.668791	0.279564	0.541492	0.662843	0.654788	165.7	54.1	6.72	10.44444	17.63093	37.55556	58.82199	56.33	30.91	2.00	5.86	130.67	46.97	2319.2	566.5	74.4
-76.42752	37.324514	Captain Sinclair	CASI	LS	LS-03-SE	2016	2	29	0	0	5.67	1.17	0.72	Severn River	0	0.0341971	0.0086357	0	0	0	0.0363761	0.0157918	0.012778	0.180851	0.0826846	0.0280695	0.712766	0.867326	0.950517	0.854017	0.903529	0.875067	0.759383	265.1	52.4	3.61	3.333333	6.324555	22.88889	33.79678	46.33	54.03	0.00	0.00	124.67	62.73	5480.1	1209.6	319
-76.271794	36.896978	Laws	Laws	LS	LS-04-LA	2011	7	42	0	0	2.43	0.50	0.81	Lafayette River	0	0	0	0	0	0	0.143718	0.240654	0.338664	0.313398	0.261483	0.277805	0.542884	0.497864	0.383531	0.146996	0.240113	0.312415	0.330558	141.4	27.5	11.21	161.3333	268.265	4.444444	9.593026	11.33	14.75	8.89	10.13	228.00	92.94	3045.4	620.6	44.5
-76.28597	36.893529	Martin	MART	LS	LS-05-LA	2008	10	34	7	5	6.02	1.76	0.81	Lafayette River	0	0	0	0	0	0	0.256109	0.275244	0.429602	0.260808	0.303227	0.275279	0.483083	0.421529	0.295119	4.89868E-05	0.113473	0.0859394	0.187204	93.6	28.8	28.73	72.22222	71.54723	9.333333	15.27782	41.33	29.80	8.44	9.19	110.67	93.69	3090	1148.7	611.2
-76.485509	37.368075	Wilson Creek	WICR	LS	LS-06-WI	2009	9	63	6	6	3.28	0.57	0.78	Wilson Creek	0	0.147757	0.121096	0	0	0	0.046083	0.0315694	0.0229997	0.163385	0.0714533	0.0559915	0.790532	0.74922	0.799913	0.687942	0.692351	0.683559	0.644091	142.1	59.4	5.4	12	24.99882	8.444444	13.78073	27.33	19.13	1.56	3.11	111.67	27.47	3748.8	1152.7	232.4
-76.427266	37.411058	Oak Hall	OAHA	LS	LS-07-NO	2006	12	55	0	0	2.18	0.46	0.78	North River	0	0.471209	0.192151	0	0	0	0.0235294	0.0170324	0.0273273	0.308061	0.137766	0.0890199	0.300654	0.373993	0.691502	0.262475	0.4761	0.511766	0.518745	152.8	59.3	8.02	125.4118	114.2448	40.70588	61.68039	88.00	48.76	5.18	8.69	377.45	161.51	3840.1	1376.2	2
-76.329	37.48662	Chenoweth	COCR	LS	LS-08-QU	2011	7	61	1	2	0.65	1.24	0.38	Queens Creek	0	0.0105277	0.11235	0.0515267	0.00944797	0.00206672	0.06743	0.0595897	0.0659484	0.639949	0.434337	0.328769	0.241094	0.486098	0.490866	0.168087	0.172408	0.185639	0.17391	110.9	61.2	28.4	8.857143	14.98131	29.42857	45.56941	52.00	29.16	0.00	0.00	109.00	94.95	893.3	468	0
-76.44681	37.444115	Waverley	WAVE	LS	LS-09-NO	2015	3	30	23	6	1.40	0.91	0.78	North River	0	0.0632021	0.223087	0	0	0	0.0906367	0.0467398	0.030532	0.173783	0.105229	0.10286	0.735581	0.784829	0.643521	0.696028	0.654907	0.651114	0.674134	211.7	63.2	4.23	224	256.8792	33.66667	47.86218	34.67	22.72	2.67	7.10	94.00	53.51	3087	951.5	15.5
-76.447	37.305569	Bar Harbor	BAHA	LS	LS-10-SR	2002	16	77	0	0	6.78	2.89	0.72	Severn River	0	0	0.055509	0	0	0	0.0287026	0.0146054	0.0360203	0.132032	0.0905771	0.147667	0.839265	0.894817	0.760804	0.751159	0.667413	0.637804	0.684523	224.7	52.3	3.99	72.44444	71.38151	51.77778	83.21168	129.67	87.08	0.44	1.29	252.67	78.03	3981.3	1189.5	146.2
-76.4697	37.36896	White Hall	WHHA	LS	LS-11-WA	2009	9	59	11	13	4.92	0.66	0.78	Ware River	0	0.244492	0.131072	0	0	0	0.0309033	0.0277918	0.0289486	0.39065	0.140035	0.112466	0.578447	0.58768	0.727513	0.533841	0.411208	0.498955	0.5702	343.9	58.5	8.67	68.22222	107.116	36.44444	62.97546	175.67	85.92	2.89	5.10	206.00	124.92	2595	805.5	1.6
-76.33593	37.0377	Usry	USRY	LS	LS-12-HA	2012	6	39	2	3	3.18	1.25	0.78	Hampton River	0	0	0	0	0	0	0.215718	0.295389	0.372893	0.686848	0.451081	0.404309	0.0974338	0.253529	0.222798	0.109389	0.230814	0.236665	0.236858	299.7	30.7	29.52	59.33333	85.80415	29.55556	49.08842	113.67	45.27	10.67	11.96	186.67	72.15	3263.7	836.9	225.2
-76.335979	37.396954	Teague	TEAG	LS	LS-13-EA	2002	16	72	0	0	2.63	0.80	0.75	East River	0	0.0617905	0.136885	0	0.000815716	0.000188807	0.0269379	0.0456121	0.0534953	0.432655	0.370675	0.335195	0.495877	0.521107	0.474236	0.325066	0.364597	0.442629	0.456053	289.4	53.1	14.45	85.33333	129.6293	45.77778	70.88313	146.33	104.54	5.33	6.14	98.00	87.64	3205.9	1585.5	14.2
-76.551995	37.310377	Cedar Bush Natural	TIMB	NM	NM-01-CB								0.78	Cedar Bush	0	0.4309	0.2576	0	0.000817027	0.000699625	0.00379965	0.0246742	0.0220332	0.0307427	0.0977164	0.147286	0.559586	0.445892	0.572382	0.46769	0.690974	0.739725	0.770145	285.3	60.1	5.16	144	219.8049	40.33333	40.55823	41.00	31.22	1.33	4.62	154.33	101.63	1824.2	973.1	65.9
-76.440073	37.328532	Tolar Nolley	TONO	NM	NM-02-SE								0.72	Severn River	0	0.0591629	0.138299	0	0	0	0	0.00598705	0.0160606	0	0.0307516	0.0618189	0.820182	0.904098	0.783822	0.729728	0.690825	0.619613	0.645599	111.1	53.5	5.49	262.3333	302.5105	10.33333	10.84882	104.00	58.84	3.67	7.33	309.00	115.78	1785.1	511.8	72.5
-76.426103	37.324105	Land's End Road	LERD	NM	NM-03-SE								0.72	Severn River	0	0.0326763	0.00902328	0	0	0	0.0305873	0.0162053	0.0125886	0.0334421	0.0774667	0.0306058	0.74429	0.873652	0.947782	0.860531	0.902225	0.895675	0.784368	259.4	52.3	3.5	77.33333	102.0137	2.666667	7.101003	92.33	68.70	1.00	2.49	223.33	83.03	3832.7	844.3	192
-76.274288	36.895976	Dover Circle	DOCI	NM	NM-04-LA								0.81	Lafayette River	0	0	0	0	0	0	0.233592	0.265695	0.340371	0.292314	0.258967	0.269397	0.474093	0.475338	0.390232	0.217048	0.148121	0.287581	0.28811	97.9	27.7	14.25	212.3333	165.7552	13	16.37071	16.00	13.43	6.67	6.23	354.67	206.61	5876.6	722.6	345.9
-76.28597	36.893529	River Road	RIRO	NM	NM-05-LA								0.81	Lafayette River	0	0	0	0	0	0	0.238071	0.30592	0.426463	0.413706	0.313115	0.304697	0.348223	0.380965	0.26884	0.000376189	0.0517927	0.0909754	0.115747	84.1	29	33.91	31	57.16006	2.333333	4.96045	2.00	3.62	0.00	0.00	151.67	86.91	932.7	225.2	134.2
-76.482756	37.365956	Payne's Point	PAPO	NM	NM-06-WI								0.78	Wilson Creek	0	0.120701	0.161307	0	0	0	0.072295	0.0365761	0.026693	0.202814	0.143358	0.0643051	0.724891	0.699365	0.747695	0.624995	0.62775	0.670857	0.621655	209	59.1	5.81	28.66667	41.63332	6	10.85441	138.33	70.42	6.00	6.49	159.00	84.43	1940.6	953.6	80.4
-76.436497	37.413358	Bellville	BELL	NM	NM-07-NO								0.78	North River	0	0.174547	0.152343	0	0	0	0.0153974	0.0112498	0.0214605	0.185601	0.116365	0.118711	0.58968	0.697838	0.707486	0.473682	0.455584	0.428253	0.497498	159.4	60	6.93	55	52.21285	0.666667	1.556998	322.33	102.82	5.33	9.85	153.67	36.24	2356.3	1166.9	4.2
-76.332067	37.487408	King	KING	NM	NM-08-QU								0.38	Queens Creek	0	0	0.0628868	0	0.00748583	0.00191464	0.102194	0.0782269	0.0665184	0.540439	0.543044	0.372293	0.357367	0.371244	0.496387	0.166861	0.190381	0.177915	0.1547	198.9	61.4	25.05	56.66667	82.07905	29.66667	47.5573	41.67	47.10	0.33	1.15	47.00	63.16	1269.2	780.9	3.4
-76.448725	37.443103	Scott	SCOT	NM	NM-09-NO								0.78	North River	0	0.133424	0.285279	0	0	0	0.0558059	0.0497369	0.029297	0.164298	0.116166	0.0961361	0.779896	0.700673	0.589288	0.655883	0.633663	0.635768	0.665329	185.4	63.2	4.32	29.77778	44.09586	2.666667	6.63325	102.22	140.27	3.11	5.58	160.44	85.15	1789	1690	44.5
-76.447	37.305569	Dunston	DUNS	NM	NM-10-SR								0.72	Severn River	0	0.000101112	0.035916	0	0	0	0.0195783	0.0160768	0.0351844	0.106928	0.0997978	0.148168	0.873494	0.884024	0.780732	0.756353	0.670111	0.629313	0.684426	18.1	52.3	3.79	176	127.7384	0.333333	1.154701	27.67	28.87	6.33	8.44	30.33	55.04	1359.4	411.9	93
-76.281273	37.22377	Meeker's	MEEK	NM	NM-11-WA								0.78	Ware River	0	0.174132	0.137037	0	0	0	0.0433227	0.0311108	0.0287139	0.298092	0.143084	0.116996	0.658585	0.651673	0.717253	0.456611	0.392627	0.499007	0.576737	268.9	58.4	8.61	174.3333	148.3726	55	29.15164	92.33	70.11	0.67	1.56	356.00	131.21	1969.1	1066.5	0.5
-76.335347	37.035803	Bauer	BAUR	NM	NM-12-HA								0.78	Hampton River	0	0	0	0	0	0	0.221642	0.327506	0.369855	0.557836	0.450455	0.417677	0.220522	0.222038	0.212469	0.105288	0.223017	0.202349	0.220898	190.2	30.6	35.92	2.333333	5.773503	30.66667	49.2366	114.33	116.77	1.33	3.11	101.33	78.83	1053.1	240.4	324.8
-76.339844	37.402561	Zierow	ZIER	NM	NM-13-EA								0.75	East River	0	0.0406508	0.059211	0	0.000562641	0.000180889	0.0411107	0.0554201	0.0456443	0.242697	0.285353	0.300803	0.716192	0.618014	0.59416	0.412502	0.384903	0.427127	0.461018	228.9	53.8	13.04	114.3333	186.2117	12.33333	18.327	183.33	64.13	10.00	16.75	169.00	120.79	1679.5	898.2	5.3
[truncated: 2 more columns]

## Sheet: Metadata
Column	Description
Long	Longitude
Lat	Latitude
Site_Name	Site Name
Abbr_	Abbreviation
Type	Living shoreline vs Natural Marsh
code	6-digit ID, indicating marsh type (LS/NM), pair number (random: 0-13), and waterway
Year_Bulit	Year Built
Age	Age of the living shoreline in 2018; years post construction
Length	Length of the living shoreline parallel to shore (m)
SillHeight	Mean height of the living shoreline sill above mean high water (cm)
SillHeightSD	SD of height of the living shoreline sill above mean high water (cm)
Width	Mean width of the low marsh perpendicular to the shoreline (m)
WidthSD	SD of width of the low marsh perpendicular to the shoreline (m)
TidalAmplitude	Mean tidal amplitude at each site during Summer 2018 (m).
Waterway	Waterway
Agr_0200m	Proportion of agriculture within 200m
Agr_0500m	Proportion of agriculture within 500m
Agr_1000m	Proportion of agriculture within 1000m
Bar_0200m	Proportion of barren within 200m
Bar_0500m	Proportion of barren within 500m
Bar_1000m	Proportion of barren within 1000m
Dev_0200m	Proportion of developed lands within 200m
Dev_0500m	Proportion of developed lands within 500m
Dev_1000m	Proportion of developed lands within 1000m
Man_0200m	Proportion of managed lands within 200m
Man_0500m	Proportion of managed lands within 500m
Man_1000m	Proportion of managed lands within 1000m
Nat_0200m	Proportion of natural land within 200m
Nat_0500m	Proportion of natural land within 500m
Nat_1000m	Proportion of natural land within 1000m
Conn_0500m	Mean shorescape connectivity within 500m. No SAV.
Conn_1000m	Mean shorescape connectivity within 1000m. No SAV.
Conn_1500m	Mean shorescape connectivity within 1500m. No SAV.
Conn_2000m	Mean shorescape connectivity within 2000m. No SAV.
Inundation	Average hours of inundation per month across the surface of the low marsh
BayMouthDist	How far from each site to the mouth of the bay (Euclidean Distance) in km.
ConnDist	Mean distance to marsh along shoreline in 1-km radius
Mussels	Average total mussel density (indiv/m2) - low marsh and sill
MusselsSD	Site-level standard deviations of total mussel density - low marsh and sill
Oysters	Average total oyster density in the low marsh/sill (indiv/m2) - low marsh and sill
OystersSD	Site-level standard deviations of total oyster density - low marsh and sill
Littoraria	Average total periwinkle density (indiv/m2) - low marsh
LittorariaSD	Site-level standard deviations of total periwinkle density - low marsh
Spartina	Average stem density (indiv/m2) of S. alterniflora in the low marsh
SpartinaSD	Site-level standard deviations of total S. alterniflora density in the low marsh
FishBio	Total biomass (g) of fish from all pots, fykes; No crabs or shrimp
Crabs	Total biomass (g) of crabs from all pots, fykes
Shrimp	Total biomass (g) of shrimp from all pots, fykes, and seines
Fish_Abu	Total abundance (individuals) of fish from all pots, fykes; No crabs or shrimp
JuvenileFish_Abu	Total abundance (individuals) of juvenile fish from all pots, fykes, seines. No crabs or shrimp. Calculated per year per site then averaged per site
ForageFish_Abu	Total abundance (individuals) of forage fish from all pots, fykes, seines. No crabs or shrimp. Cper year per site then averaged per site
Fish_Diversity	Taxonomic Distance (Primer 7) of nekton from all pots, fykes, seines. Includes Crabs and shrimp. Calculated per year per site then averaged per site
HeronUse	Minutes per unit effort of heron use.
OM	mean % OM in top 20 cm of low marsh (LM) cores
OMsd	SD of % OM in top 20 cm of LM cores
C	mean % C in top 20 cm of LM cores
Csd	SD of % C in top 20 cm of LM cores
N	mean % N in top 20 cm of LM cores
Nsd	SD of % N in top 20 cm of LM cores
P	mean % P in top 20 cm of LM cores
Psd	SD of % P in top 20 cm of LM cores
SillOnly	Mean mussel density (adults and juveniles, indiv/m2) on LS sills
SillSD	SD of mussel density (adults and juveniles, indiv/m2) on LS sills
LMOnly	Mean mussel density (adults and juveniles, indiv/m2) only in the LM
LMSD	SD of mussel density (adults and juveniles, indiv/m2) only in the LM
LMOysters	Mean total oyster density (indiv/m2) in the low marsh, only
LMOystersSD	SD of total oyster density (indiv/m2) in the low marsh, only
Terrapin	Site-level terrapin density estimates (individuals per effective area surveyed)
